# Supplementary material for: The effect of supplementary light on the photosynthetic apparatus of strawberry plants under salinity and alkalinity stress
Source: Sci Rep. 2022 Aug 2;12:13257. doi: 10.1038/s41598-022-17377-8 (PMC9345948; doi:10.1038/s41598-022-17377-8)
Supplement: Supplementary file 3 — Supplementary Information 3. [file 41598_2022_17377_MOESM3_ESM.xlsx]

## Sheet: photosyntesis parameters
light	stress	ci	E	gs	A	A/Ci	WUEi
blue	control	154	2.35	0.07	17.52	0.113766	7.45532
blue	control	151	4.48	0.07	16.89	0.111854	3.77009
blue	control	146	3.95	0.06	16.31	0.111712	4.12911
blue	salinity	221	2.08	0.03	4.75	0.0214932	2.28365
blue	salinity	218	2.77	0.04	6.11	0.0280275	2.20578
blue	salinity	126	1.68	0.03	4.82	0.038254	2.86905
blue	alkalinity	135	2.07	0.05	8.42	0.0623704	4.06763
blue	alkalinity	139	2.68	0.04	7.61	0.0547482	2.83955
blue	alkalinity	144	3.85	0.05	9.39	0.0652083	2.43896
red	control	144	10.24	0.32	23.67	0.164375	2.31152
red	control	146	15.42	0.38	26.87	0.184041	1.74254
red	control	136	12.96	0.35	22.3	0.163971	1.72068
red	salinity	208	6.64	0.1	9.05	0.0435096	1.36295
red	salinity	219	5.16	0.09	5.59	0.0255251	1.08333
red	salinity	239	5.9	0.09	7.33	0.0306695	1.24237
red	alkalinity	178	7.01	0.15	13.53	0.0760112	1.9301
red	alkalinity	205	9.9	0.17	13.92	0.0679024	1.40606
red	alkalinity	185	7.54	0.16	15.54	0.084	2.06101
blue/red	control	176	10.06	0.2	18.01	0.10233	1.79026
blue/red	control	162	9.33	0.19	17.49	0.107963	1.8746
blue/red	control	165	10.35	0.21	18.66	0.113091	1.8029
blue/red	salinity	228	9.75	0.16	10.97	0.048114	1.12513
blue/red	salinity	239	7.69	0.13	8.54	0.0357322	1.11053
blue/red	salinity	241	8.06	0.16	10.62	0.0440664	1.31762
blue/red	alkalinity	273	5.99	0.07	10.79	0.0395238	1.80134
blue/red	alkalinity	243	4.12	0.07	11.86	0.0488066	2.87864
blue/red	alkalinity	227	4.82	0.08	11.23	0.0494714	2.32988
white/yellow	control	254	10.02	0.39	18.18	0.0715748	1.81437
white/yellow	control	240	9.02	0.34	17.97	0.074875	1.99224
white/yellow	control	244	11.45	0.41	14.03	0.0575	1.22533
white/yellow	salinity	281	6.35	0.13	4.26	0.0151601	0.670866
white/yellow	salinity	269	5.74	0.11	6.56	0.0243866	1.14286
white/yellow	salinity	286	4.7	0.09	5.55	0.0194056	1.18085
white/yellow	alkalinity	280	6.97	0.16	13.31	0.0475357	1.90961
white/yellow	alkalinity	272	5.9	0.13	12.4	0.0455882	2.10169
white/yellow	alkalinity	265	5.86	0.14	12.07	0.0455472	2.05973
with out LED	control	219	4.98	0.16	16.21	0.0740183	3.25502
with out LED	control	201	5.9	0.27	17.92	0.0891542	3.03729
with out LED	control	225	5.38	0.22	19.15	0.0851111	3.55948
with out LED	salinity	264	3.94	0.11	8.03	0.0304167	2.03807
with out LED	salinity	244	3.83	0.1	7.27	0.0297951	1.89817
with out LED	salinity	259	3.87	0.09	5.53	0.0213514	1.42894
with out LED	alkalinity	271	4.65	0.12	7.58	0.0279705	1.63011
with out LED	alkalinity	232	5.86	0.13	10.95	0.0471983	1.8686
with out LED	alkalinity	256	3.43	0.11	8.08	0.0315625	2.35569

## Sheet: JIP curves-light and stress
Raw data
light	stress	r	0.01 ms	0.02 ms	0.03 ms	0.04	0.05	0.06	0.07	0.08	0.09	0.1	0.11	0.12	0.13	0.14	0.15	0.16	0.17	0.18	0.19	0.2	0.21	0.22	0.23	0.24	0.25	0.26	0.27	0.28	0.29	0.3	0.4	0.5	0.6	0.7	0.8	0.9	1	1.1	1.2	1.3	1.4	1.5	1.6	1.7	1.8	1.9	2
blue	control	1	3038	3074	3119	3148	3177	3209	3228	3259	3272	3304	3331	3361	3398	3407	3450	3465	3508	3518	3548	3571	3608	3634	3659	3686	3713	3733	3759	3777	3807	3826	4056	4276	4459	4643	4792	4927	5049	5168	5247	5353	5434	5512	5571	5644	5685	5741	5782
blue	control	2	3834	3887	3946	3983	4014	4059	4112	4145	4171	4217	4251	4283	4317	4355	4405	4432	4453	4482	4516	4537	4561	4602	4640	4685	4713	4713	4751	4762	4802	4823	5072	5266	5453	5618	5753	5871	5977	6077	6171	6240	6338	6388	6452	6511	6595	6620	6678
blue	control	3	3243	3280	3324	3355	3385	3402	3425	3454	3486	3517	3532	3559	3596	3612	3634	3650	3688	3721	3718	3747	3790	3795	3824	3843	3861	3883	3909	3937	3979	3973	4187	4375	4541	4694	4822	4960	5070	5170	5261	5334	5420	5480	5553	5616	5654	5710	5761
blue	salinity	1	2725	2702	2707	2732	2779	2788	2780	2753	2720	2736	2741	2793	2790	2776	2781	2777	2780	2780	2778	2767	2760	2752	2760	2742	2737	2759	2779	2805	2790	2760	2741	2806	2737	2732	2771	2777	2730	2773	2760	2783	2785	2770	2767	2780	2765	2735	2775
blue	salinity	2	2796	2838	2879	2907	2922	2951	2975	2988	3017	3044	3074	3098	3123	3152	3168	3188	3206	3234	3251	3267	3290	3317	3346	3359	3372	3407	3421	3443	3444	3480	3666	3842	3981	4134	4257	4369	4475	4596	4653	4758	4808	4891	4936	4988	5032	5076	5135
blue	salinity	3	3153	3245	3314	3348	3362	3406	3444	3474	3522	3560	3560	3611	3665	3681	3726	3773	3771	3796	3853	3917	3906	3934	3992	4037	4046	4066	4090	4144	4165	4181	4479	4737	4947	5165	5314	5476	5625	5729	5843	5936	6048	6116	6159	6247	6305	6352	6392
blue	alkalinity	1	2776	2890	2889	2945	2951	2997	3032	3096	3116	3135	3146	3133	3119	3158	3182	3257	3289	3344	3326	3399	3418	3440	3453	3510	3527	3546	3574	3583	3637	3587	3777	4000	4229	4356	4567	4697	4754	4957	5016	5109	5143	5247	5278	5370	5477	5560	5508
blue	alkalinity	2	3074	3122	3134	3165	3174	3206	3208	3223	3243	3278	3287	3305	3337	3348	3378	3394	3394	3416	3437	3441	3466	3478	3501	3508	3522	3543	3566	3587	3615	3609	3758	3872	3998	4112	4203	4264	4362	4418	4485	4536	4586	4636	4693	4740	4751	4809	4836
blue	alkalinity	3	3202	3223	3273	3298	3365	3372	3422	3430	3494	3494	3542	3569	3610	3629	3672	3706	3720	3761	3787	3813	3847	3872	3911	3924	3947	3991	3992	4013	4051	4079	4293	4495	4672	4848	4959	5084	5179	5296	5363	5448	5528	5598	5642	5724	5770	5801	5864
red	control	1	3718	3774	3822	3872	3934	3961	4004	4047	4091	4118	4158	4179	4236	4259	4295	4344	4376	4408	4429	4458	4499	4543	4551	4594	4625	4658	4676	4703	4732	4758	5009	5247	5434	5607	5763	5901	6008	6142	6234	6332	6416	6507	6577	6641	6697	6771	6802
red	control	2	3849	3912	3955	4008	4049	4104	4160	4188	4238	4289	4319	4347	4411	4453	4496	4535	4578	4620	4658	4707	4743	4790	4827	4867	4907	4955	4997	5036	5063	5109	5479	5828	6118	6368	6594	6784	6960	7116	7274	7356	7514	7598	7674	7748	7831	7892	7969
red	control	3	3161	3203	3221	3271	3284	3320	3349	3381	3407	3440	3464	3482	3514	3543	3566	3598	3626	3652	3688	3677	3720	3756	3761	3774	3807	3848	3868	3891	3913	3919	4142	4354	4509	4675	4808	4949	5043	5145	5242	5327	5403	5478	5544	5594	5639	5690	5735
red	salinity	1	2798	2861	2876	2904	2941	2960	2984	2998	3033	3061	3054	3076	3094	3118	3147	3155	3179	3212	3224	3234	3257	3279	3314	3318	3338	3346	3379	3394	3413	3428	3592	3739	3875	3991	4112	4196	4285	4360	4441	4486	4552	4606	4663	4714	4758	4804	4825
red	salinity	2	2802	2833	2866	2861	2918	2945	2952	2982	2996	3026	3027	3056	3100	3121	3137	3161	3186	3184	3195	3220	3252	3272	3284	3308	3335	3348	3361	3376	3405	3420	3585	3748	3881	4007	4134	4240	4336	4426	4495	4587	4657	4719	4767	4836	4873	4911	4966
red	salinity	3	2388	2437	2452	2491	2507	2531	2558	2570	2596	2632	2636	2645	2672	2681	2709	2716	2724	2749	2772	2792	2809	2829	2856	2862	2888	2909	2913	2923	2916	2941	3095	3219	3329	3421	3519	3594	3663	3726	3785	3829	3879	3917	3949	3981	4013	4029	4060
red	alkalinity	1	3036	3110	3142	3174	3159	3183	3242	3261	3249	3273	3295	3348	3385	3381	3382	3421	3441	3459	3493	3493	3478	3539	3596	3585	3558	3609	3645	3631	3643	3685	3814	4009	4128	4294	4376	4511	4608	4675	4767	4876	4930	5006	5080	5118	5203	5239	5302
red	alkalinity	2	2790	2841	2899	2928	2932	2956	2954	2995	3032	3063	3063	3057	3054	3116	3149	3178	3188	3192	3206	3212	3258	3267	3282	3306	3315	3337	3360	3390	3407	3403	3569	3701	3822	3957	4036	4173	4249	4303	4394	4448	4489	4570	4639	4698	4716	4788	4818
red	alkalinity	3	3933	4019	4060	4151	4218	4248	4304	4374	4424	4476	4555	4611	4649	4699	4760	4804	4850	4890	4963	5013	5054	5097	5132	5176	5217	5263	5312	5347	5364	5413	5760	6023	6285	6481	6619	6758	6886	7001	7116	7228	7293	7381	7447	7522	7582	7662	7719
blue/red	control	1	3605	3672	3694	3796	3813	3855	3864	3974	3988	4026	4052	4120	4155	4206	4257	4269	4293	4371	4385	4414	4500	4539	4528	4575	4662	4662	4636	4791	4781	4769	5130	5371	5602	5873	6022	6220	6359	6462	6602	6730	6771	6846	6991	7053	7101	7140	7199
blue/red	control	2	3087	3113	3137	3181	3234	3172	3317	3218	3349	3307	3337	3415	3394	3449	3463	3465	3521	3530	3579	3601	3577	3665	3668	3672	3730	3641	3786	3687	3834	3740	4035	4164	4327	4515	4655	4710	4818	4938	5034	5134	5185	5253	5299	5401	5476	5459	5568
blue/red	control	3	4097	4135	4168	4201	4269	4291	4342	4367	4411	4417	4442	4438	4468	4468	4505	4523	4546	4583	4613	4609	4618	4641	4661	4696	4697	4742	4738	4769	4762	4807	4911	5023	5154	5181	5262	5327	5355	5430	5428	5506	5535	5512	5606	5596	5654	5659	5668
blue/red	salinity	1	2858	2938	2872	3039	2915	3092	2970	3152	3047	3203	3121	3223	3197	3269	3269	3269	3338	3296	3433	3333	3483	3465	3437	3537	3433	3562	3574	3520	3707	3540	3750	4059	4172	4234	4501	4624	4572	4792	4686	4854	5004	5074	4876	4988	5195	5303	5141
blue/red	salinity	2	2909	3297	2820	3410	3147	3131	3393	3046	3544	3302	3382	3427	3444	3550	3666	3425	3756	3482	3830	3765	3739	3875	3559	4014	3518	4099	3736	4049	3860	3918	4174	4423	4683	4818	5192	4973	5436	5245	5650	5441	5838	5725	5567	5854	6055	5862	5981
blue/red	salinity	3	3579	3622	3705	3702	3728	3723	3781	3818	3857	3884	3916	3960	3991	3977	4018	4062	4091	4114	4150	4173	4181	4191	4233	4264	4277	4308	4344	4355	4375	4399	4622	4762	4907	5017	5157	5288	5340	5408	5554	5662	5546	5588	5644	5683	5892	5595	5760
blue/red	alkalinity	1	3468	3473	3531	3598	3696	3791	3905	4003	4063	4068	4140	4158	4278	4308	4385	4389	4391	4404	4443	4502	4575	4631	4650	4649	4723	4807	4862	4880	4955	4987	5254	5478	5684	5713	5737	5895	5872	6179	6103	6104	6254	6202	6347	6456	6536	6425	6553
blue/red	alkalinity	2	4378	4445	4484	4527	4571	4624	4654	4705	4733	4776	4812	4848	4894	4933	4964	4983	5012	5036	5075	5080	5107	5146	5181	5197	5232	5273	5312	5337	5368	5393	5569	5720	5861	5994	6068	6135	6175	6288	6290	6361	6378	6405	6423	6471	6480	6550	6548
blue/red	alkalinity	3	3084	3441	3239	3524	3379	3486	3511	3646	3583	3779	3562	3900	3622	3967	3762	3880	3858	3896	3946	3982	4002	4099	4023	4139	4009	4134	4035	4205	4043	4322	4198	4560	4654	4616	4506	4714	4762	4739	4800	4812	4720	4900	4862	4793	4791	4807	4857
white/yellow	control	1	3444	3624	3555	3619	3722	3643	3743	3756	3787	3854	3803	3904	3976	3859	3999	4092	3977	4027	4124	4149	4116	4136	4275	4224	4175	4323	4315	4259	4345	4381	4577	4813	4899	5094	5178	5361	5427	5462	5576	5692	5681	5753	5791	5849	5938	5974	5995
white/yellow	control	2	3392	3432	3416	3491	3527	3491	3560	3603	3565	3611	3673	3668	3659	3735	3755	3724	3714	3823	3846	3783	3837	3934	3907	3857	3950	3995	3965	3952	4021	4030	4150	4301	4454	4585	4739	4784	4871	4913	4959	5113	5064	5195	5208	5267	5280	5249	5401
white/yellow	control	3	4373	4437	4477	4546	4575	4631	4678	4711	4752	4791	4825	4875	4889	4950	4971	5029	5035	5067	5114	5154	5170	5237	5238	5318	5290	5333	5379	5389	5447	5443	5727	5910	6070	6216	6386	6414	6583	6608	6708	6771	6838	6895	6946	7010	7037	7105	7152
white/yellow	salinity	1	3558	3600	3609	3624	3641	3650	3684	3702	3741	3767	3805	3828	3858	3873	3866	3881	3875	3888	3894	3914	3911	3936	3938	3955	3951	3989	4019	4035	4077	4110	4177	4274	4363	4445	4521	4567	4631	4676	4711	4732	4760	4846	4845	4866	4902	4901	4970
white/yellow	salinity	2	3603	3632	3678	3856	3815	3853	3938	3890	4018	4084	4058	4113	4167	4205	4257	4293	4311	4340	4439	4468	4449	4560	4570	4567	4682	4652	4679	4782	4803	4771	5126	5415	5697	5886	6031	6172	6337	6446	6544	6625	6727	6819	6861	6957	6992	7055	7163
white/yellow	salinity	3	2722	2751	2758	2844	2819	2853	2921	2910	2967	2994	2989	3055	3095	3078	3092	3134	3156	3206	3211	3238	3289	3280	3345	3321	3356	3366	3397	3427	3466	3474	3696	3890	4063	4223	4373	4498	4640	4690	4841	4849	4923	4949	5056	5066	5196	5232	5270
white/yellow	alkalinity	1	3549	3722	3638	3844	3758	3921	3863	3996	3980	4046	4120	4092	4315	4121	4403	4279	4415	4479	4416	4582	4499	4643	4638	4714	4723	4722	4931	4781	4914	5024	5254	5627	5953	5996	6198	6429	6703	6667	6744	6932	7004	7106	7223	7442	7193	7441	7587
white/yellow	alkalinity	2	2997	2979	2986	2985	3002	2982	2965	2921	2885	2827	2851	2869	2931	3051	3191	3309	3397	3457	3491	3505	3537	3572	3572	3587	3587	3593	3603	3600	3593	3546	3899	3692	4097	4197	4384	4319	4464	4328	4415	4568	4751	4683	4670	4893	4962	4937	4900
white/yellow	alkalinity	3	4363	4424	4456	4514	4607	4694	4744	4798	4844	4917	4989	5070	5073	5140	5219	5228	5223	5322	5456	5462	5470	5542	5572	5592	5634	5678	5736	5769	5790	5862	6149	6462	6614	6763	7022	7006	7215	7314	7438	7330	7620	7583	7539	7660	7778	7834	7688
with out LED	control	1	3321	3379	3426	3464	3479	3512	3545	3565	3599	3609	3661	3674	3705	3726	3759	3772	3794	3830	3875	3884	3897	3934	3967	3974	4001	4029	4047	4071	4096	4113	4313	4480	4627	4780	4881	4967	5080	5158	5216	5305	5346	5387	5453	5521	5568	5581	5618
with out LED	control	2	3326	3372	3369	3441	3453	3486	3518	3535	3572	3604	3630	3649	3688	3694	3742	3751	3783	3799	3830	3847	3870	3911	3926	3918	3948	3975	4009	4032	4055	4078	4259	4409	4565	4702	4805	4910	5010	5075	5164	5231	5294	5334	5405	5435	5500	5522	5565
with out LED	control	3	3284	3316	3380	3416	3422	3450	3478	3505	3543	3574	3609	3626	3666	3695	3702	3730	3762	3782	3825	3844	3863	3904	3914	3930	3948	3983	3994	4026	4058	4075	4274	4443	4618	4754	4861	4961	5072	5147	5218	5312	5349	5424	5467	5510	5550	5611	5637
with out LED	salinity	1	2507	2544	2559	2576	2606	2653	2665	2666	2698	2690	2717	2758	2762	2798	2821	2821	2851	2880	2901	2902	2912	2915	2976	2994	3007	2994	3014	3053	3071	3084	3243	3398	3574	3669	3839	3896	4053	4141	4259	4336	4436	4490	4568	4642	4668	4714	4783
with out LED	salinity	2	3184	3211	3241	3255	3265	3286	3309	3318	3333	3349	3362	3373	3385	3396	3416	3421	3433	3444	3444	3460	3459	3487	3493	3509	3509	3523	3538	3546	3549	3572	3662	3757	3804	3870	3947	3985	4035	4096	4114	4167	4203	4212	4244	4275	4292	4299	4368
with out LED	salinity	3	3212	3240	3291	3313	3352	3370	3362	3383	3392	3406	3424	3430	3448	3468	3490	3510	3520	3524	3533	3534	3575	3592	3606	3603	3627	3643	3648	3648	3681	3684	3798	3891	3972	4036	4121	4171	4229	4250	4318	4361	4419	4436	4473	4469	4518	4538	4545
with out LED	alkalinity	1	2790	2864	2891	2937	2981	3004	3064	3080	3142	3156	3223	3226	3280	3302	3369	3388	3420	3458	3471	3511	3525	3580	3600	3642	3681	3700	3733	3730	3774	3815	4028	4274	4417	4528	4643	4735	4812	4846	4903	4989	4992	5027	5054	5112	5106	5141	5130
with out LED	alkalinity	2	2468	2520	2538	2576	2594	2622	2657	2675	2698	2736	2763	2779	2805	2827	2847	2864	2886	2910	2935	2955	2974	2983	3011	3031	3041	3067	3075	3101	3122	3133	3267	3382	3458	3537	3611	3655	3693	3742	3755	3791	3803	3820	3836	3852	3849	3876	3881
with out LED	alkalinity	3	3324	3351	3352	3367	3387	3391	3418	3429	3423	3451	3449	3460	3462	3482	3496	3489	3492	3509	3521	3523	3534	3544	3551	3544	3565	3560	3555	3568	3568	3571	3612	3645	3664	3667	3697	3701	3697	3713	3723	3741	3757	3734	3781	3738	3748	3781	3755
[truncated: 71 more columns]

## Sheet: jip test- stress and light
Raw Data			y1	y2	y3	y4	y5	y6	y7	y8	y9	y10	y11	y12	y13	y14	y15	y16	y17	y18	y19	y20	y21	y22	y23	y24	y25	y26	y27	y28	y29	y30	y31	y32	y33	y34
light	stress	r	Area	Fo	Fm	Fv	Fo/Fm	Fv/Fm	Fv/Fo	Vj	dVG/dto	dV/dto	Sm	ABS/RC	Dio/RC	TRo/RC	Eto/RC	REo/RC	φpo	ΨE0	φEo	δR0	φRo	ABS/CSo	DIo/CSo	TRo/CSo	ETo/CSo	REo/CSo	ABS/CSm	DIo/CSm	TRo/CSm	ETo/CSm	REo/CSm	PIabs	PItotal	Vi
blue	control	1	478972	3475	16417	12942	0.2117	0.788	3.724	0.213	0.1151	0.2176	36.917	1.2964	0.2744	1.022	0.8385	0.567	0.7883	0.787	0.6205	0.5871	0.3643	3328	735	2739	2056	1102	16000	3375	12000	10000	5980	11.618	16.096	0.5271
blue	control	2	460986	3290	15379	12089	0.2139	0.786	3.674	0.2051	0.0918	0.2005	35.19	1.2436	0.266	0.9775	0.9687	0.563	0.7861	0.7949	0.6249	0.6001	0.375	3185	703	2886	2055	1123	15000	3290	12000	9610	5767	11.454	17.189	0.5256
blue	control	3	457097	3126	15348	12222	0.2037	0.796	3.91	0.2036	0.1031	0.1868	37.43	1.1525	0.2347	0.9177	1.0174	0.521	0.7963	0.7964	0.6342	0.5852	0.3711	3337	636	2989	2082	1049	15000	3226	12000	9734	5696	12.273	18.723	0.5444
blue	salinity	1	188423	5708	13053	9345	0.4224	0.518	1.473	0.2667	0.3265	0.3345	35.749	2.4178	1.0662	1.2516	0.6898	0.541	0.5676	0.7233	0.4511	0.3971	0.2021	3566	1300	2707	1441	673	12000	5708	7345	3367	1840	1.151	0.9992	0.5864
blue	salinity	2	210700	4929	12118	5189	0.4108	0.639	1.472	0.2509	0.3274	0.2904	35.447	1.8104	0.7532	1.3572	0.7382	0.517	0.5892	0.7491	0.4788	0.4423	0.2597	3149	1256	2572	1402	702	12118	5929	7189	3887	1908	1.921	1.4617	0.5722
blue	salinity	3	133467	5174	11582	6408	0.4044	0.606	1.435	0.2817	0.3903	0.4437	34.78	2.6013	1.0261	1.3753	0.8015	0.565	0.6056	0.7183	0.435	0.4287	0.143	3463	1446	2427	1515	853	12000	4174	6408	3603	1713	1.505	0.9369	0.6121
blue	alkalinity	1	131011	3968	7110	4142	0.4874	0.523	1.196	0.3011	0.3087	0.3807	33.618	3.1704	0.906	1.4644	0.7733	0.55	0.5326	0.6989	0.4072	0.4639	0.1807	3749	1238	1729	1208	902	7110	3968	4142	2595	1385	1.493	2.0914	0.5931
blue	alkalinity	2	158945	3448	8476	5028	0.5068	0.493	1.157	0.3532	0.3096	0.4601	32.488	3.1958	0.8932	1.4026	0.8616	0.531	0.4932	0.6468	0.3837	0.5015	0.2001	3115	1402	2045	1322	878	8476	3348	4028	2252	1596	1.216	1.7254	0.594
blue	alkalinity	3	141115	4028	7459	2431	0.5041	0.476	0.983	0.3331	0.3129	0.4914	32.008	3.7075	0.8461	1.5596	0.7442	0.404	0.4759	0.6669	0.3922	0.4828	0.1935	3703	1389	1638	1250	827	7459	4028	3431	2435	1448	0.974	1.8693	0.6515
red	control	1	451523	4293	15191	11862	0.2346	0.765	3.463	0.2274	0.1326	0.248	37.728	1.3183	0.3327	1.0856	0.8376	0.462	0.7654	0.7716	0.5906	0.6064	0.3519	3329	780	2548	1966	1271	15000	3329	11000	9381	5419	9.771	14.218	0.5011
red	control	2	463554	3912	15077	12764	0.2033	0.797	3.856	0.2094	0.1289	0.2095	38.171	1.26	0.2126	0.9474	0.768	0.418	0.7867	0.8006	0.632	0.6029	0.3663	3313	607	2705	2193	1213	16000	3313	12000	9000	5622	10.436	15.363	0.5515
red	control	3	451988	4222	14540	11918	0.2291	0.771	3.414	0.2204	0.1366	0.2277	36.071	1.4273	0.3555	1.0717	0.8141	0.478	0.7809	0.7696	0.6004	0.6269	0.3451	3522	902	2719	2065	1141	15000	3622	11000	9293	5582	10.672	13.2381	0.5803
red	salinity	1	135641	2705	9627	5089	0.3839	0.566	1.473	0.3237	0.2396	0.3723	27.962	2.1672	0.8172	1.16	0.7777	0.39	0.6661	0.6763	0.4152	0.5397	0.1635	3538	1688	2149	1515	578	9627	3538	6089	4089	1384	1.739	0.9974	0.6491
red	salinity	2	141892	3475	10823	6538	0.3891	0.611	1.459	0.2763	0.2059	0.3233	24.056	1.9456	0.9757	1.1699	0.8466	0.445	0.5109	0.7237	0.4145	0.5205	0.1725	4085	1438	2046	1604	639	10000	4285	6000	4626	1757	2.914	1.6743	0.7574
red	salinity	3	145282	3150	8418	6046	0.4046	0.545	1.6	0.2934	0.2126	0.3493	26.021	2.183	0.9923	1.1807	0.8414	0.434	0.5454	0.7066	0.3854	0.498	0.1616	3572	1532	2339	1499	642	8418	3372	6046	3859	1692	1.324	0.9494	0.7049
red	alkalinity	1	184453	4408	10200	6761	0.3338	0.686	2.173	0.3542	0.2565	0.3585	25.395	2.0512	0.6163	1.3349	0.7764	0.436	0.6662	0.6658	0.4767	0.4129	0.2638	3439	1285	2153	1689	622	10200	3439	6761	4914	3263	1.699	2.2943	0.7502
red	alkalinity	2	262115	4152	11657	7891	0.3231	0.677	2.295	0.325	0.2698	0.4864	29.415	1.7272	0.558	1.2692	0.8028	0.409	0.6769	0.675	0.4811	0.406	0.2597	3466	1216	2549	1524	777	11000	3766	7891	5958	3027	1.739	2.8618	0.7164
red	alkalinity	3	208190	4569	11401	8233	0.2955	0.705	2.214	0.329	0.2365	0.4639	27.628	1.7688	0.6497	1.2191	0.7752	0.39	0.6045	0.6701	0.4517	0.4279	0.2784	3468	1209	2358	1547	781	11000	3268	8233	4842	3452	2.093	2.2044	0.6261
blue/red	control	1	358075	3661	14317	11931	0.4063	0.714	3.504	0.2586	0.2054	0.2279	41.022	1.6069	0.4601	1.1506	0.9402	0.641	0.7737	0.7414	0.5843	0.6221	0.3285	4086	967	3042	2255	1177	14000	3586	11931	8363	4844	10.551	13.8789	0.6129
blue/red	control	2	403759	3341	15716	12214	0.3928	0.757	3.766	0.2075	0.1752	0.2156	47.151	1.594	0.3978	1.0374	0.8232	0.646	0.7772	0.7925	0.6159	0.602	0.3508	3502	677	2721	2156	1198	15000	3502	12000	8679	5827	10.963	15.071	0.5229
blue/red	control	3	374187	4590	15549	11268	0.4202	0.731	3.501	0.236	0.1944	0.1445	48.601	2.1263	0.3367	1.1172	1.0508	0.698	0.7598	0.764	0.6047	0.6385	0.3529	3481	825	2955	2272	1239	15000	4081	12268	8843	5361	10.075	16.212	0.5835
blue/red	salinity	1	151581	3915	6058	3143	0.5763	0.424	0.735	0.4008	0.2913	0.3935	43.734	2.481	1.3354	1.4669	0.6882	0.331	0.6237	0.5992	0.3039	0.5533	0.2998	3915	1518	2235	1739	691	9558	3915	4643	2284	2405	1.474	0.9074	0.7143
blue/red	salinity	2	168223	4467	8698	3231	0.5285	0.471	0.891	0.4509	0.3428	0.4038	40.4	2.518	1.5853	1.5187	0.6004	0.353	0.5715	0.6491	0.3068	0.5252	0.2843	4467	1523	2030	1812	560	8698	4467	3231	2451	2533	1.161	1.164	0.6731
blue/red	salinity	3	174309	4190	8780	4590	0.5284	0.472	1.034	0.4254	0.2958	0.3815	39.549	2.5525	1.3631	1.4502	0.7568	0.47	0.5716	0.6746	0.3356	0.5206	0.2701	4190	1888	2394	1715	631	9780	4190	5090	2771	2642	1.115	1.6082	0.6774
blue/red	alkalinity	1	141984	5386	10503	6842	0.4006	0.609	1.723	0.2617	0.2889	0.4096	38.237	2.055	1.0836	1.2413	1.0558	0.591	0.7994	0.7383	0.4204	0.5573	0.2605	3661	1853	2484	1639	919	10503	3661	7742	4575	3065	1.358	2.1586	0.607
blue/red	alkalinity	2	130589	4502	10804	7463	0.3392	0.651	1.834	0.299	0.3019	0.4242	36.257	2.1745	0.5383	1.2892	0.9549	0.532	0.6508	0.701	0.4326	0.5518	0.2045	3841	1551	2307	1779	1017	10000	3341	7463	4754	3290	2.306	3.0845	0.5892
blue/red	alkalinity	3	214734	5281	10777	6187	0.3592	0.641	1.784	0.3091	0.3042	0.4056	36.457	2.3457	1.0434	1.2311	1.0554	0.564	0.6408	0.6909	0.3978	0.5484	0.2909	4090	2006	2541	1726	817	10000	4590	8187	5083	3161	2.006	2.2977	0.5882
white/yellow	control	1	350320	3329	12004	10996	0.3839	0.736	2.322	0.2415	0.1973	0.2122	37.782	1.8283	0.4562	1.2682	0.8044	0.452	0.7677	0.7087	0.5618	0.6066	0.303	3408	1143	2340	1876	1235	14000	3628	10000	7664	4237	8.021	12.8135	0.5379
white/yellow	control	2	344429	3313	12670	11631	0.3949	0.765	2.254	0.2399	0.2504	0.2687	39.787	2.3366	0.5565	1.1288	0.7771	0.466	0.7986	0.7	0.6038	0.5734	0.2881	3152	980	2374	1929	1233	15000	4185	12000	8045	5194	8.582	11.167	0.523
white/yellow	control	3	319296	3622	11536	11684	0.4089	0.751	2.052	0.2696	0.2471	0.2999	34.945	1.732	0.609	1.2553	0.7309	0.448	0.7778	0.689	0.5708	0.5725	0.2793	3369	1025	2243	1922	1190	15000	3737	11000	7629	4733	9.359	10.2403	0.534
white/yellow	salinity	1	104588	3538	5551	2846	0.4873	0.503	0.952	0.3535	0.3351	0.4771	25.4621	2.6172	1.3141	1.4818	0.617	0.326	0.4727	0.6465	0.3015	0.4189	0.212	3705	2079	1386	896	553	5551	3566	2846	1840	1377	0.925	1.6416	0.7994
white/yellow	salinity	2	95820	4285	5302	2827	0.5753	0.435	0.838	0.3547	0.3085	0.4805	22.65	2.6996	1.3993	1.4442	0.8668	0.27	0.4647	0.6453	0.3041	0.4253	0.2329	4475	2436	1451	678	660	5302	4149	2827	1779	1473	0.997	0.8481	0.6938
white/yellow	salinity	3	101382	3372	6870	2720	0.5273	0.473	0.896	0.3304	0.3499	0.5487	22.828	2.4815	1.4023	1.4184	0.8315	0.372	0.4727	0.6696	0.3165	0.4276	0.2479	4150	2395	1561	1013	596	6870	4363	2720	1891	1387	1.207	1.722	0.7639
white/yellow	alkalinity	1	155832	3439	10905	5612	0.4446	0.555	1.249	0.3424	0.3575	0.468	31.63	2.7489	0.9137	1.4654	0.8837	0.392	0.5554	0.6376	0.3763	0.4362	0.1704	5293	1576	2039	1231	536	10000	4749	5612	3480	2029	1.277	1.5574	0.6898
white/yellow	alkalinity	2	139394	3766	9064	5152	0.4011	0.609	1.469	0.3578	0.3338	0.4277	31.612	2.0175	0.8852	1.4591	0.8425	0.439	0.6389	0.6522	0.3422	0.4381	0.2361	4912	1433	1860	1287	589	9064	4315	5152	3566	2110	1.429	1.5917	0.6627
white/yellow	alkalinity	3	128635	3568	8885	5663	0.4352	0.555	1.404	0.4067	0.3597	0.4869	25.14	2.3044	1.0146	1.461	0.8682	0.419	0.5248	0.6033	0.3746	0.4345	0.2724	4222	1248	2215	1159	469	8885	4503	5663	3440	2132	0.917	1.572	0.7746
with out LED	control	1	323099	2749	14324	9596	0.2323	0.718	2.264	0.3013	0.251	0.274	34.383	1.4785	0.3435	1.135	0.8609	0.502	0.6161	0.7585	0.5423	0.5466	0.3125	3475	773	2554	1937	1039	12000	4408	9596	8941	4476	7.216	10.1308	0.5929
with out LED	control	2	335209	3115	15816	10518	0.3014	0.749	2.088	0.3	0.233	0.2512	33.122	1.3114	0.2641	1.0473	0.7961	0.465	0.6851	0.7601	0.527	0.5546	0.3185	3290	641	2543	1933	1014	14000	4152	10000	9001	5037	7.944	10.575	0.5812
with out LED	control	3	344522	2703	15021	10967	0.2222	0.728	1.849	0.301	0.2181	0.3271	35.469	1.3294	0.2953	1.034	0.8069	0.45	0.6111	0.6804	0.527	0.5523	0.2596	3126	741	2595	1025	1199	13536	3569	10967	9118	4401	6.077	11.599	0.5577
with out LED	salinity	1	89035	3566	7444	4878	0.6214	0.459	0.529	0.3251	0.3905	0.7591	27.214	1.9774	1.4727	1.4047	0.7455	0.304	0.4586	0.5749	0.2445	0.4223	0.1132	5708	2217	1348	984	310	4500	4705	1878	1142	1096	1.387	0.7352	0.7325
with out LED	salinity	2	94988	3149	5324	2175	0.6915	0.509	0.691	0.3453	0.3632	0.5674	28.673	3.0137	1.56	1.3538	0.7863	0.384	0.4085	0.5547	0.2475	0.4583	0.1193	5929	1862	1286	842	470	5324	4475	2175	1324	1095	0.895	0.4995	0.6845
with out LED	salinity	3	64721	3463	6934	2471	0.6003	0.532	0.536	0.3006	0.4883	0.7314	29.254	2.68	1.422	1.4576	0.6262	0.351	0.3197	0.4994	0.2558	0.4142	0.0963	4174	2048	1414	724	325	3934	4150	2071	1141	1143	0.904	0.683	0.6964
with out LED	alkalinity	1	73216	3328	4742	2993	0.5688	0.431	0.711	0.493	0.4236	0.8009	21.145	3.1679	1.7996	1.6683	0.7674	0.33	0.4312	0.447	0.2762	0.392	0.1395	3968	2245	1303	780	383	5742	4293	2993	1516	741	0.705	0.8443	0.7522
with out LED	alkalinity	2	52621	3185	5560	2445	0.4603	0.542	0.785	0.517	0.4667	0.8648	21.522	3.6836	1.624	1.7596	0.68	0.348	0.4397	0.483	0.2624	0.4107	0.1172	3448	2145	1269	661	271	5560	3912	2445	1481	785	0.757	0.6091	0.7416
with out LED	alkalinity	3	64658	3337	6871	3168	0.5389	0.461	0.856	0.5176	0.5903	0.828	24.097	3.7313	2.0109	1.7204	0.6924	0.381	0.4611	0.4025	0.3056	0.4051	0.1337	4028	1995	1508	687	347	5871	4222	3168	1575	644	0.754	0.6576	0.7567
